# Supplementary material for: Health status risk factors and quality of life in 75–84-year-old individuals assessed for dementia using the short 10/66 dementia diagnostic schedule
Source: PeerJ. 2021 Aug 19;9:e12040. doi: 10.7717/peerj.12040 (PMC8380427; doi:10.7717/peerj.12040)
Supplement: Supplemental Information 2 [file peerj-09-12040-s002.txt]

*###### STATA  CODE ##########*

drop if dem1066_short ==.
*Age (continuous variable)*

mean Age
sum Age, detail
quietly summarize Age, detail
di r(p25)
di r(p75)
display "interquartile range = " r(p75) - r(p25)
mean Age if dem1066_short==1
logistic dem1066_short Age


*Age2 (continuous variable)*

generate Age2 = Age*Age
logistic dem1066_short Age2

*Recoding of Gender*

label variable Gender "Gender"
label values Gender Genderx
label define Genderx 1 "Male" 2 "Female"
tab Gender dem1066_short, row col
proportion dem1066_short if  Gender==1
proportion dem1066_short if  Gender==2
logistic dem1066_short Gender

*Recoding of Ethnicity*

gen EthnicityF1 =0 
replace EthnicityF1=1 if Ethnicity==1
replace EthnicityF1=2 if Ethnicity==4
replace EthnicityF1=3 if Ethnicity==5
replace EthnicityF1=4 if Ethnicity==7
replace EthnicityF1=4 if Ethnicity==2
replace EthnicityF1=4 if Ethnicity==3
replace EthnicityF1=4 if Ethnicity==6
replace EthnicityF1=4 if Ethnicity==8
replace EthnicityF1=4 if Ethnicity==10
replace EthnicityF1=. if Ethnicity==11
label variable Ethnicity "Ethnicity"
label values EthnicityF1 EthnicityF1x
label define EthnicityF1x 1 "African" 2"East Indian" 3 "Mixed African & East Indian" 4 "Mixed Other/Others ie Cauasian/ Chinese/Indigenous/Portuguese/ Other ethnic groups " 
tab EthnicityF1 dem1066_short if EthnicityF1 !=., row col
proportion dem1066_short if  EthnicityF1==1 & EthnicityF1 !=.
proportion dem1066_short if  EthnicityF1==2 & EthnicityF1 !=.
proportion dem1066_short if  EthnicityF1==3 & EthnicityF1 !=.
proportion dem1066_short if  EthnicityF1==4 & EthnicityF1 !=.
logistic dem1066_short i.EthnicityF1  if EthnicityF1 !=.  

*Recoding of marital status*

gen Marital_Final =0 
replace Marital_Final=1 if Marrital==1
replace Marital_Final=1 if Marrital==2
replace Marital_Final=2 if Marrital==3
replace Marital_Final=3 if Marrital==4
replace Marital_Final=4 if Marrital==5
replace Marital_Final=. if Marrital==6
label variable Marital_Final "Marital_Final"
label values Marital_Final Marital_Finalx
label define Marital_Finalx 1 "Divorced/Legally separated" 2 "Married/Co-habiting" 3 "Never married" 4 "Widowed"
tab Marital_Final dem1066_short if Marital_Final !=5, row col
proportion dem1066_short if  Marital_Final==1 & Marital_Final !=.
proportion dem1066_short if  Marital_Final==2 & Marital_Final !=.
proportion dem1066_short if  Marital_Final==3 & Marital_Final !=.
proportion dem1066_short if  Marital_Final==4 & Marital_Final !=.
logistic dem1066_short ib2.Marital_Final  if  Marital_Final!=.


*Recoding of Education*

gen EducationF=1 if Education==0
replace EducationF=2 if Education==1
replace EducationF=3 if Education==2
replace EducationF=4 if Education==3
replace EducationF=4 if Education==4
replace EducationF=. if Education==9
label variable Education  "Education "
label values EducationF EducationFx
label define EducationFx 1 "None" 2 "Primary" 3 "Secondary" 4 "Tertiary/other" 
tab EducationF  dem1066_short if EducationF  !=., row col
proportion dem1066_short if  EducationF==1 & EducationF !=.
proportion dem1066_short if  EducationF==2 & EducationF !=.
proportion dem1066_short if  EducationF==3 & EducationF !=.
proportion dem1066_short if  EducationF==4 & EducationF !=.
logistic dem1066_short ib4.EducationF  if EducationF !=.

*Recoding of Religion*

gen ReligionF =0 
replace ReligionF=1 if Religion==1
replace ReligionF=1 if Religion==2
replace ReligionF=1 if Religion==3
replace ReligionF=1 if Religion==6
replace ReligionF=1 if Religion==7
replace ReligionF=1 if Religion==8
replace ReligionF=1 if Religion==10
replace ReligionF=1 if Religion==11
replace ReligionF=1 if Religion==13
replace ReligionF=1 if Religion==14
replace ReligionF=2 if Religion==4
replace ReligionF=3 if Religion==5
replace ReligionF=4 if Religion==16
replace ReligionF=4 if Religion==17
label variable Religion  "Religion "
label values ReligionF ReligionFx
label define ReligionFx 1 "Christian" 2 "Hindu" 3 "Muslim" 4 "Not stated/none" 
tab ReligionF  dem1066_short if ReligionF !=., row col
proportion dem1066_short if  ReligionF==1 & ReligionF !=.
proportion dem1066_short if  ReligionF==2 & ReligionF !=.
proportion dem1066_short if  ReligionF==3 & ReligionF !=.
proportion dem1066_short if  ReligionF==4 & ReligionF !=.
logistic dem1066_short i.ReligionF  if ReligionF !=.

* Recoding of Occupation* 

gen OccupationtypeF =0 
replace OccupationtypeF=1 if Occupationtype==3
replace OccupationtypeF=1 if Occupationtype==7
replace OccupationtypeF=1 if Occupationtype==4
replace OccupationtypeF=1 if Occupationtype==6
replace OccupationtypeF=2 if Occupationtype==1
replace OccupationtypeF=2 if Occupationtype==2
replace OccupationtypeF=3 if Occupationtype==8
replace OccupationtypeF=3 if Occupationtype==10
replace OccupationtypeF=4 if Occupationtype==9
replace OccupationtypeF=5 if Occupationtype==5
replace OccupationtypeF=. if Occupationtype==99
label variable Occupationtype  "Occupationtype "
label values OccupationtypeF OccupationtypeFx
label define OccupationtypeFx 1 "Professional/Associate professional/Manager/Administrator/clerical worker/secretary" 2 "Agricultural worker"  3 "Unskilled/Semi-skilled labourer " 4 "skilled labourer" 5 "Housewife" 
tab OccupationtypeF  dem1066_short if OccupationtypeF !=., row col
proportion dem1066_short if  OccupationtypeF==1 & OccupationtypeF !=.
proportion dem1066_short if  OccupationtypeF==2 & OccupationtypeF !=.
proportion dem1066_short if  OccupationtypeF==3 & OccupationtypeF !=.
proportion dem1066_short if  OccupationtypeF==4 & OccupationtypeF !=.
proportion dem1066_short if  OccupationtypeF==5 & OccupationtypeF !=.
logistic dem1066_short i.OccupationtypeF   if OccupationtypeF  !=.

* Recoding of type of Accommodation *

gen AccommotypeF=1 if Accommotype==0
replace AccommotypeF=2 if Accommotype==1
replace AccommotypeF=2 if Accommotype==2
replace AccommotypeF=2 if Accommotype==4
replace AccommotypeF=. if Accommotype==9
label variable Accommotype  "Accommotype "
label values AccommotypeF AccommotypeFx
label define AccommotypeFx 1 "Detached house" 2 "Condominium/Townhouse/Other" 
tab AccommotypeF  dem1066_short if AccommotypeF  !=., row col
proportion dem1066_short if  AccommotypeF==1 & AccommotypeF !=.
proportion dem1066_short if  AccommotypeF==2 & AccommotypeF !=.
logistic dem1066_short i.AccommotypeF  if AccommotypeF  !=.

* Recoding of "Tenure of Accommodation"*

gen AccommotenureF=0
replace AccommotenureF=1 if Accommotenure==1
replace AccommotenureF=1 if Accommotenure==2
replace AccommotenureF=2 if Accommotenure==3
replace AccommotenureF=2 if Accommotenure==4
replace AccommotenureF=2 if Accommotenure==6
replace AccommotenureF=. if Accommotenure==9
label variable Accommotenure  "Accommotenure "
label values AccommotenureF AccommotenureFx
label define AccommotenureFx 1 "Privately owned by spouse/family" 2 "Rented from private landlord/NHA/housing association/Geriatric care home/other" 3 "Not stated"
tab AccommotenureF  dem1066_short if AccommotenureF  !=., row col
proportion dem1066_short if  AccommotenureF==1 & AccommotenureF !=.
proportion dem1066_short if  AccommotenureF==2 & AccommotenureF !=.
logistic dem1066_short i.AccommotenureF  if AccommotenureF  !=. 

*Recoding of "Living arrangements of chief respondent"*

gen Socialnetwork1 =0
replace Socialnetwork1 =1 if Socialnetwork==1
replace Socialnetwork1 =2 if Socialnetwork==2
replace Socialnetwork1 =3 if Socialnetwork==3
replace Socialnetwork1 =4 if Socialnetwork==4
replace Socialnetwork1 =5 if Socialnetwork==5
replace Socialnetwork1 =. if Socialnetwork==9
label variable Socialnetwork  "Socialnetwork"
label values Socialnetwork1 Socialnetwork1x
label define Socialnetwork1x 1 "Yourself /alone" 2 "With Spouse" 3 "With spouse and children" 4 "With children alone " 5 "With other "
tab Socialnetwork1 dem1066_short if Socialnetwork1 != ., row col
proportion dem1066_short if  Socialnetwork1==1 & Socialnetwork1 !=.
proportion dem1066_short if  Socialnetwork1==2 & Socialnetwork1 !=.
proportion dem1066_short if  Socialnetwork1==3 & Socialnetwork1 !=.
proportion dem1066_short if  Socialnetwork1==4 & Socialnetwork1 !=.
proportion dem1066_short if  Socialnetwork1==5 & Socialnetwork1 !=.
logistic dem1066_short i.Socialnetwork1   if Socialnetwork1  !=. 

* Recoding of the medical conditions (Presence of Comorbidity)*

egen total_Comorbidity = rowtotal(Medconditions1 - Medconditions17)
gen Comorbidity =1 if total_Comorbidity==0
replace Comorbidity =2 if total_Comorbidity==1
replace Comorbidity =3 if total_Comorbidity==2
replace Comorbidity =4 if total_Comorbidity==3
replace Comorbidity =5 if total_Comorbidity==4
replace Comorbidity =5 if total_Comorbidity==5
replace Comorbidity =5 if total_Comorbidity==6
replace Comorbidity =5 if total_Comorbidity==7
label variable Comorbidity  "Comorbidity "
label values Comorbidity Comorbidityx
label define Comorbidityx 1 "None"  2 "one  Comorbidity"  3 "two Comorbidities" 4 "three Comorbidities" 5 "four and more Comorbidities"
tab Comorbidity  dem1066_short, row col
proportion dem1066_short if  Comorbidity==1 
proportion dem1066_short if  Comorbidity==2 
proportion dem1066_short if  Comorbidity==3 
proportion dem1066_short if  Comorbidity==4 
proportion dem1066_short if  Comorbidity==5 
logistic dem1066_short i.Comorbidity 


* Recoding of "Alcohol"*
*How often do you normally have a drink of something with alcohol in it?
gen Alcohol1 =1 if Alcohol==0
replace Alcohol1 =2 if Alcohol==1
replace Alcohol1 =3 if Alcohol==2
replace Alcohol1 =3 if Alcohol==3
replace Alcohol1 =. if Alcohol==9
label variable Alcohol1 "Alcohol1"
label values Alcohol1 Alcohol1x
label define Alcohol1x 1 "Never" 2 "Less than once a month" 3 "At least weekly+less than a week" 
tab Alcohol1 dem1066_short if dem1066_short != . , row col
proportion dem1066_short if  Alcohol1==1
proportion dem1066_short if  Alcohol1==2
proportion dem1066_short if  Alcohol1==3
logistic   dem1066_short i. Alcohol1 if  Alcohol1 ! = .

*Smoking History*
gen Smoker=1
replace Smoker =1 if Smokeever == 0
replace Smoker =2 if Smokeever == 1
replace Smoker =3 if Smoke==1

label variable Smoker "Categories of Smokers"
label values Smoker Smokerx
label define Smokerx 1 "Never Smoker" 2 "Ever Smoker" 3 "Current Smoker" 
tab Smoker dem1066_short , row col
proportion dem1066_short if  Smoker==1
proportion dem1066_short if  Smoker==2
proportion dem1066_short if  Smoker==3
logistic dem1066_short i.Smoker 

**Self-reported Medical conditions**

*Arthritis*
gen Arthritis=0
replace Arthritis = 1 if  Medconditions3 == 1
label variable Arthritis "Arthritis"
label values Arthritis Arthritisx
label define Arthritisx  0 "No" 1 "Yes"
tab Arthritis dem1066_short , row col
proportion dem1066_short if  Arthritis ==1
logistic  dem1066_short Arthritis

*Angina*
gen Angina =0
replace Angina = 1 if  Medconditions1 == 1
label variable Angina "Angina"
label values Angina Anginax
label define Anginax  0 "No" 1 "Yes"
tab Angina dem1066_short , row col
proportion dem1066_short if  Angina ==1
logistic  dem1066_short i.Angina

*Diabetes (DM)*
gen DM =0
replace DM = 1 if  Medconditions8 == 1
label variable DM "Diabetes Mellitus(DM)"
label values DM DMx
label define DMx  0 "No" 1 "Yes"
tab DM dem1066_short , row col
proportion dem1066_short if  DM ==1
logistic  dem1066_short DM

*Heart disease (HD)* 
gen HD =0
replace HD = 1 if  Medconditions11 == 1
label variable HD "Heart disease (HD)"
label values HD HDx
label define HDx  0 "No" 1 "Yes"
tab HD dem1066_short , row col
proportion dem1066_short if  HD ==1
logistic  dem1066_short HD

*High Cholesterol* 
gen Cholesterol =0
replace Cholesterol = 1 if Medconditions12 == 1
label variable Cholesterol "High Cholesterol"
label values Cholesterol Cholesterolx
label define Cholesterolx  0 "No" 1 "Yes"
tab Cholesterol dem1066_short , row col
proportion dem1066_short if  Cholesterol ==1
logistic  dem1066_short Cholesterol

*Hypertension/BP medicine”  
gen HTN=0
replace HTN = 1 if Medconditions13 == 1
replace HTN = 1 if Medications2 == 1
 label variable HTN  "Hypertension/BP medicine"
label values HTN HTNx
label define HTNx  0 "No" 1 "Yes"
tab HTN dem1066_short , row col
proportion dem1066_short if  HTN==1
logistic dem1066_short HTN 

*Stroke*
gen Stroke =0
replace Stroke = 1 if  Medconditions15 == 1
label variable Stroke "Stroke"
label values Stroke Strokex
label define Strokex  0 "No" 1 "Yes"
tab Stroke dem1066_short , row col
proportion dem1066_short if  Stroke ==1
logistic  dem1066_short Stroke


* Impairment level "Eyesight"*
recode Impairmentlevel1 (0=0) (1/3=1) , gen (Eyesight)

label variable  Eyesight "Eyesight"
label values   Eyesight Eyesightx 
label define Eyesightx 0 "No" 1 "Yes"
tab Eyesight dem1066_short, row col
proportion dem1066_short if  Eyesight==0
proportion dem1066_short if  Eyesight==1
logistic dem1066_short Eyesight


* Impairment level "Hearing"*
recode Impairmentlevel2 (0=0) (1/3=1) , gen (Hearing)
label variable  Hearing "Hearing"
label value  Hearing  Hearingx 
label define Hearingx 0 "No" 1 "Yes"
tab Hearing dem1066_short, row col
proportion dem1066_short if  Hearing==0
proportion dem1066_short if  Hearing==1
logistic dem1066_short Hearing

* Impairment level "Climbing Stairs"*
recode Impairmentlevel3 (0=0) (1/3=1) , gen (Climbing)
label variable  Climbing "Climbing Stairs"
label values Climbing  Climbingx
label define Climbingx 0 "No" 1 "Yes"
tab Climbing dem1066_short, row col
proportion dem1066_short if  Climbing==0
proportion dem1066_short if  Climbing==1
logistic dem1066_short Climbing


* Impairment level "Walking"*
recode Impairmentlevel4 (0=0) (1/3=1) , gen (Walking)
label variable  Walking "Walking"
label values Walking Walkingx
label define Walkingx 0 "No" 1 "Yes"
tab Walking dem1066_short, row
proportion dem1066_short if  Walking==0
proportion dem1066_short if  Walking==1
logistic dem1066_short Walking


* Impairment level "Ability to speak and understand"*
recode Impairmentlevel5 (0=0) (1/3=1) , gen (Speaking)
label variable  Speaking "Ability to speak and understand"
label values  Speaking Speakingx
label define Speakingx 0 "No" 1 "Yes"
tab Speaking dem1066_short, row col
proportion dem1066_short if  Speaking==0
proportion dem1066_short if  Speaking==1
logistic dem1066_short Speaking


*Instrumental activities of daily living (IADLCat)*
egen IADL = rowtotal (Iadl1-Iadl8)
recode IADL (0=0) (1/2=1) (3/4=2) (5/8=3), gen (IadlF)
label variable IadlF "IADLs"
label values IadlF IadlFx
label define IadlFx 0 "No activity" 1 "at least two activities" 2 "3 or 4 activates" 3 "5 or 8 activities"
tab IadlF dem1066_short if IadlF !=. , row col
proportion dem1066_short if  IadlF==0
proportion dem1066_short if  IadlF==1
proportion dem1066_short if  IadlF==2
proportion dem1066_short if  IadlF==3
logistic dem1066_short i.IadlF


**lifestyle : exercise (taking into account both work and leisure, would you say you are physically active)*
gen ExerciseF1=1 
replace ExerciseF1= 1 if Exercise==0
replace ExerciseF1= 1 if Exercise==1
replace ExerciseF1= 2 if Exercise==2
replace ExerciseF1= 3 if Exercise==3
replace ExerciseF1= . if Exercise==9

label variable ExerciseF1 "Categories of Exercise"
label values ExerciseF1 ExerciseF1x
 label define ExerciseF1x 1 "Moderate/High" 2 "Low" 3 "None" 
proportion dem1066_short if  ExerciseF1==1
proportion dem1066_short if  ExerciseF1==2
proportion dem1066_short if  ExerciseF1==3
tab ExerciseF1 dem1066_short  if ExerciseF1 != . , row col
logistic dem1066_short  ib1.ExerciseF1


*For Medical Conditions*
*Adjusted for age, age2, gender ethnicity, religion and self-reported medical conditions variables Model(Model I)*

logistic dem1066_short Age Age2 Gender EthnicityF1 ReligionF  Arthritis Angina DM HTN HD Cholesterol Stroke, vce(cluster EDNumber)
estat classif
estat gof
estat gof, group(10) table
lroc, nograph
predict model1

*Adjusted for age age2, gender, ethnicity, religion, education, occupation and self-reported medical conditions variables Model(Model II)*

logistic dem1066_short Age Age2 Gender EthnicityF1 ReligionF EducationF OccupationtypeF Arthritis Angina DM HTN HD Cholesterol  Stroke , vce(cluster EDNumber) 
estat classif
estat gof
estat gof, group(10) table
lroc, nograph
predict model2

*Adjusted  age, age2, gender, ethnicity, education, religion  occupation, alcohol, smoker, marital status, Living arrangements of chief respondent(socialnetwork1), accommodation tenure, self-reported medical conditions variables (Model III)*

logistic dem1066_short Age Age2 Gender EthnicityF1 EducationF ReligionF OccupationtypeF Alcohol1 Smoker  Marital_Final Socialnetwork1 AccommotenureF Arthritis Angina DM HTN HD Cholesterol  Stroke , vce(cluster EDNumber) 
estat classif
estat gof
estat gof, group(10) table
lroc, nograph
predict model3


**For quality of life variables* 
*Adjusted for age, age2 gender, ethnicity and  Religion with quality of life variables (Model IV)*

logistic dem1066_short Age Age2 Gender EthnicityF1 ReligionF Eyesight Hearing Climbing Walking Speaking i.IadlF i.ExerciseF1, vce(cluster EDNumber)
estat classif
estat gof
estat gof, group(10) table
lroc, nograph
predict model4 
                                                               

*Adjusted for age, age2, gender, ethnicity, religion, education, occupation, with quality of life variables (Model V)*

logistic dem1066_short Age Age2 Gender EthnicityF1 EducationF  ReligionF OccupationtypeF Eyesight Hearing Climbing Walking Speaking i.IadlF i.ExerciseF1, vce(cluster EDNumber)
estat classif
estat gof
estat gof, group(10) table
lroc, nograph
predict model5


*Adjusted  age, age2, gender, ethnicity, education, religion  occupation, alcohol, smoker, marital status, Living arrangements of chief respondent(socialnetwork1), accommodation tenure and quality of life variables (Model VI)*

logistic dem1066_short Age Age2 Gender EthnicityF1 EducationF ReligionF OccupationtypeF Alcohol1 Smoker  Marital_Final Socialnetwork1 AccommotenureF Eyesight Hearing Climbing Walking Speaking i.IadlF i.ExerciseF1, vce(cluster EDNumber)
estat classif
estat gof
estat gof, group(10) table
lroc, nograph
predict model6


roccomp dem1066_short  model1 model2 model3, graph summary
roccomp dem1066_short  model4 model5 model6, graph summary

roccomp dem1066_short  model1 model2
roccomp dem1066_short  model2 model3
roccomp dem1066_short  model4 model5
roccomp dem1066_short  model5 model6
